# Supplementary material for: Effects of Titanium Dioxide Nanoparticles on Red Clover and Its Rhizobial Symbiont
Source: PLoS One. 2016 May 12;11(5):e0155111. doi: 10.1371/journal.pone.0155111 (PMC4865228; doi:10.1371/journal.pone.0155111)
Supplement: S1 Dataset — (TXT) [file pone.0155111.s002.txt]

Sample	NP	conc. nominal	rhizobia inoculation	root length [cm]	shoot length [cm]	nodules	root weight [g]	shoot weight [g]	Atom15N	Percent N	altitude root	mu root
1	P25	18	yes	6.2	1	3	0.0036	0.0059	1.38734	0.559	11	22
2	P25	18	yes	7.7	1	2	0.0044	0.0086	1.88371	0.575	21	25
3	P25	18	yes	6.9	1	2	0.0034	0.0046	2.02913	0.643	15	24
4	P25	18	yes	7.4	1.5	3	0.0056	0.0088			16	21
5	P25	18	yes	8.9	1.2	2	0.0052	0.006	1.40794	0.695	14	23
6	P25	18	yes	6.5	0.7	1	0.0039	0.0039
7	P25	9	yes	7.4	1.4	1	0.005	0.0058	1.82439	0.776	19	21
8	P25	9	yes	10.7	1.8	1	0.0057	0.0093	2.06971	0.658	13	16
9	P25	9	yes	8	2.3	7	0.0043	0.0047	2.28654	0.802	16	24
10	P25	9	yes	6	2	8	0.0057	0.0078			20	23
11	P25	9	yes	7.2	1.2	5	0.0041	0.0041			17	23
12	P25	9	yes	7.6	1.5	4	0.0038	0.0059	1.98536	0.594	9	12
13	E171	19	yes	7.9	2	4	0.003	0.0067	0.94163	0.646	14	14
14	E171	19	yes	8	1.1	2	0.0062	0.0066			18	21
15	E171	19	yes	6.8	1.2	9	0.0057	0.0084	1.29425	0.513	16	24
16	E171	19	yes	6.7	1	0	0.003	0.0051	1.4284	0.714	12	12
17	E171	19	yes	6.9	0.8	0	0.0032	0.005			13	16
18	E171	19	yes	7.8	1.5	1	0.0035	0.005	1.47946	0.738	15	15
19	E171	9.5	yes	6.1	1.2	10	0.0032	0.0035			14	16
20	E171	9.5	yes	7.5	1.1	2	0.0039	0.0035	1.69671	0.669	16	16
21	E171	9.5	yes	7	1.2	3	0.0041	0.0055			18	18
22	E171	9.5	yes	7.9	1.5	5	0.0062	0.0085	1.62573	0.665	15	16
23	E171	9.5	yes	6	1.3	8	0.0048	0.0062	2.09078	0.658	17	17
24	E171	9.5	yes	8.9	1.2	24	0.0034	0.0065			20	24
25	Bulk	19	yes	6.9	2	0	0.0066	0.0094	2.26512	0.497	19	24
26	Bulk	19	yes	5.8	2.2	4	0.005	0.0078	1.53009	0.587	19	24
27	Bulk	19	yes	8.6	1.5	0	0.0033	0.0056	1.3504	0.762	15	16
28	Bulk	19	yes	6.9	1	1	0.0038	0.0051	1.27678	0.625	12	12
29	Bulk	19	yes	8.5	1.6	3	0.0058	0.0091	1.67017	0.659	14	16
30	Bulk	19	yes	8.3	1.1	0	0.0041	0.0061			12	20
31	Bulk	9.5	yes	7.9	1	0	0.0043	0.0051	1.95227	0.737	15	25
32	Bulk	9.5	yes	9.2	2.2	4	0.0053	0.0069	2.18162	0.558	16	20
33	Bulk	9.5	yes	5.7	2.1	4	0.0035	0.0107	1.35207	0.992	10	10
34	Bulk	9.5	yes	8.4	2.1	2	0.0093	0.0111	2.25654	0.609	14	17
35	Bulk	9.5	yes	7.8	1.2	0	0.001	0.008			22	27
36	Bulk	9.5	yes	7.5	1.2	1	0.0041	0.0055			19	28
37	ZnSO4	16	yes	5.2	1.6	2	0.0029	0.0072	2.73131	1.79	13	19
38	ZnSO4	16	yes	6	1.1	0	0.0033	0.0064	1.75481	1.347	19	19
39	ZnSO4	16	yes	4.2	0.7	2	0.0013	0.0057			4	4
40	ZnSO4	16	yes	6.1	1.8	1	0.0019	0.0077			9	15
41	ZnSO4	16	yes	5.2	1.5	0	0.0025	0.004			5	7
42	ZnSO4	16	yes	6.3	1	0	0.0011	0.0037			9	9
43	Control	0	yes	12.6	3	5	0.0093	0.0124	3.72488	0.952	18	29
44	Control	0	yes	10.3	2.1	2	0.0072	0.0118	3.62536	1.072	14	19
45	Control	0	yes	11.4	2.5	6	0.0099	0.0164	3.0296	0.779	19	25
46	Control	0	yes	9.7	3.5	3	0.0065	0.0101	3.61531	1.335	20	21
47	Control	0	yes	12.4	2.6	2	0.0057	0.0107	3.50953	1.017	14	18
48	Control	0	yes	9.5	3	2	0.0052	0.0087	2.75124	0.871	21	32
49	P25	18	no	8.2	1	0	0.0051	0.005	1.23993	0.752	18	18
50	P25	18	no	7.3	1.4	1	0.0018	0.0061			11	14
51	P25	18	no	8.5	1.1	1	0.0041	0.0042			16	16
52	P25	18	no	8.6	1.5	2	0.0031	0.009	1.16448	0.559	9	12
53	P25	18	no	6.3	1	0	0.0034	0.005			12	17
54	P25	18	no	7.9	1.2	1	0.0033	0.0091	2.00006	0.613	13	18
55	P25	9	no	7.5	1.2	2	0.0042	0.0078	1.76478	0.687	17	17
56	P25	9	no	8.1	1.6	0	0.0044	0.0082			20	29
57	P25	9	no	9.4	1.5	2	0.0029	0.0046	1.44433	0.614	12	12
58	P25	9	no	6.9	1.6	11	0.0042	0.006			21	23
59	P25	9	no	6.7	1.2	2	0.0034	0.0066	1.24493	0.683	9	9
60	P25	9	no	8.5	1.5	8	0.0028	0.007	1.13119	0.852	19	22
61	E171	19	no	9.1	1.5	0	0.0055	0.009	1.63113	0.524	14	16
62	E171	19	no	7.4	1.5	1	0.0045	0.0054	1.06364	0.603	13	16
63	E171	19	no	8.2	1.2	0	0.0041	0.0059	0.97394	0.679	26	31
64	E171	19	no	8.1	1.5	0	0.0045	0.0085	1.37239	0.656	15	18
65	E171	19	no	5.9	0.7	1	0.001	0.0059			11	14
66	E171	9.5	no	8.3	1.2	6	0.0034	0.0067	1.59371	0.481	13	17
67	E171	9.5	no	8.2	1.4	1	0.0048	0.0101			15	17
68	E171	9.5	no	7.8	1.2	2	0.0029	0.0054			14	15
69	E171	9.5	no	10.2	2.4	3	0.0055	0.0085	1.77124	0.68	19	23
70	E171	9.5	no	8.8	1	0	0.0031	0.0066	1.09021	0.535	13	13
71	E171	9.5	no	7.5	1.3	6	0.0032	0.0063	1.40681	0.669	15	20
72	Bulk	19	no	10.2	1.3	2	0.0032	0.0038	1.87935	0.697	12	13
73	Bulk	19	no	8.6	1.8	0	0.0027	0.0074	1.32621	0.661	11	20
74	Bulk	19	no	7.9	1	0	0.0029	0.0081	0.62887	0.588	10	10
75	Bulk	19	no	8.2	1	0	0.0059	0.0056	0.79337	0.737	16	16
76	Bulk	19	no	9	1.6	1	0.005	0.0096			15	15
77	Bulk	19	no	8.1	1	1	0.0012	0.0041			13	13
78	Bulk	9.5	no	6.7	1	1	0.0039	0.0048	1.0188	0.613	20	20
79	Bulk	9.5	no	8.6	1.1	0	0.0033	0.0084			12	13
80	Bulk	9.5	no	6.9	1.2	6	0.0021	0.006	1.23272	0.646
81	Bulk	9.5	no	7	1.5	5	0.0048	0.0123			22	30
82	Bulk	9.5	no	6.9	1.2	1	0.0022	0.005			18	22
83	Bulk	9.5	no	9.2	1.2	7	0.0037	0.005			12	12
84	ZnSO4	16	no	7.6	2	0	0.0015	0.0048	1.96377	1.051	14	16
85	ZnSO4	16	no	8	1.4	0	0.0026	0.0044			11	18
86	ZnSO4	16	no	8.8	1.1	0	0.0026	0.0057			9	9
87	ZnSO4	16	no	7	1	0	0.0011	0.0038	1.01237	0.859	9	9
88	ZnSO4	16	no	6.8	1	0	0.0019	0.0053			8	8
89	ZnSO4	16	no	7.2	1.8	0	0.002	0.0085	1.4195	1.011	21	25
90	Control	0	no	11	3.4	2	0.004	0.0103	3.41354	1.139	16	16
91	Control	0	no	8.5	2.4	0	0.0058	0.0088	3.30272	1.461	18	32
92	Control	0	no	11.8	3.2	0	0.0073	0.0092	3.57413	1.34	11	11
93	Control	0	no	12	3.1	0	0.006	0.0135	3.12662	0.906	17	17
94	Control	0	no	7	2.1	0	0.0047	0.0077	2.39963	0.906	15	17
95	Control	0	no	10.6	2.6	0	0.0057	0.0112	2.64415	1.016	17	19
