# Supplementary material for: Effects of Titanium Dioxide Nanoparticles on Red Clover and Its Rhizobial Symbiont
Source: PLoS One. 2016 May 12;11(5):e0155111. doi: 10.1371/journal.pone.0155111 (PMC4865228; doi:10.1371/journal.pone.0155111)
Supplement: S2 Dataset — (TXT) [file pone.0155111.s003.txt]

NP	nominal concentration	Week	Zeta	DLS	concentration
P25	24	1	-26	926.8	24.29
P25	24	1	-26.2	865.8	27.42
P25	24	1	-25.4	836.3	28.52
P25	24	2	-25.7	1933	20.18
P25	24	2	-26.4	1611	21.29
P25	24	2	-26.3	1446
P25	24	3	-23.9	1151	11.45
P25	24	3	-23.9	787.7	4.34
P25	24	3	-23.4	942.9
P25	24	4	-20.1	1186	11.75
P25	24	4	-20.7	997.2	11.35
P25	24	4	-21.2	1047
E171	24	1	-26.9	393.5	15.47
E171	24	1	-28.6	381.6	23.07
E171	24	1	-28.8	374.5	23.41
E171	24	2	-26.8	478.2	23.39
E171	24	2	-28.2	490.3	21.96
E171	24	2	-29.4	462.5
E171	24	3	-28.3	544.5	16.34
E171	24	3	-28.4	519.8	15.78
E171	24	3	-29.8	506.7
E171	24	4	-25	391.5	19.28
E171	24	4	-24.7	396.2	15.71
E171	24	4	-26.5	386.9
Bulk	24	1	-29.3	399.4	26.44
Bulk	24	1	-29.9	397.9	24.24
Bulk	24	1	-29.7	385.1	24.27
Bulk	24	2	-28.1	464.2	7.1
Bulk	24	2	-27.6	433.8
Bulk	24	2	-29.7	439.9
Bulk	24	3	-27.3	406.5	17.69
Bulk	24	3	-26.8	413.1	18.85
Bulk	24	3	-27.3	398.4
Bulk	24	4	-27.4	490.8	16.68
Bulk	24	4	-27.7	453.2	17.64
Bulk	24	4	-28.8	456.1
