# Supplementary material for: Effects of Titanium Dioxide Nanoparticles on Red Clover and Its Rhizobial Symbiont
Source: PLoS One. 2016 May 12;11(5):e0155111. doi: 10.1371/journal.pone.0155111 (PMC4865228; doi:10.1371/journal.pone.0155111)
Supplement: S3 Dataset — (TXT) [file pone.0155111.s004.txt]

particle	time	place	mg TiO2 absolute in Fahraeus medium
E171	0	top	0.481349883
E171	0	top	0.464954777
E171	0	top	0.429104123
E171	18	top	0.286344167
E171	18	top	0.293900518
E171	18	top	0.302763221
E171	24	top	0.294712068
E171	24	top	0.275882728
E171	24	top	0.285545736
E171	42	top	0.242809712
E171	42	top	0.220407427
E171	42	top	0.220253738
E171	114	top	0.117128755
E171	114	top	0.125279868
E171	114	top	0.108182335
E171	162	top	0.06166345
E171	162	top	0.067437389
E171	162	top	0.082559463
E171	18	bottom	0.150665185
E171	18	bottom	0.158740878
E171	18	bottom	0.154884421
E171	24	bottom	0.148328757
E171	24	bottom	0.150885872
E171	24	bottom	0.155617728
E171	42	bottom	0.152591789
E171	42	bottom	0.177097533
E171	42	bottom	0.177216085
E171	114	bottom	0.24249463
E171	114	bottom	0.2262428
E171	114	bottom	0.19462212
E171	162	bottom	0.24852555
E171	162	bottom	0.27618115
E171	162	bottom	0.28142072
P25	0	top	0.490559531
P25	0	top	0.479956274
P25	0	top	0.451864182
P25	18	top	0.136344191
P25	18	top	0.139099963
P25	18	top	0.157380773
P25	24	top	0.094724595
P25	24	top	0.102852593
P25	24	top	0.101730542
P25	42	top	0.059126965
P25	42	top	0.052435892
P25	42	top	0.054982373
P25	114	top	0.014906535
P25	114	top	0.00842288
P25	114	top	0.01689449
P25	162	top	0.015970484
P25	162	top	0.009112604
P25	162	top	0.015181425
P25	18	bottom	0.30907632
P25	18	bottom	0.331534
P25	18	bottom	0.26279484
P25	24	bottom	0.3197887
P25	24	bottom	0.3358656
P25	24	bottom	0.30325365
P25	42	bottom	0.342050625
P25	42	bottom	0.36905232
P25	42	bottom	0.35458311
P25	114	bottom	0.37654099
P25	114	bottom	0.35673225
P25	114	bottom	0.398178165
P25	162	bottom	0.33009291
P25	162	bottom	0.4319938
P25	162	bottom	0.37869013
