# Supplementary material for: Effects of Titanium Dioxide Nanoparticles on Red Clover and Its Rhizobial Symbiont
Source: PLoS One. 2016 May 12;11(5):e0155111. doi: 10.1371/journal.pone.0155111 (PMC4865228; doi:10.1371/journal.pone.0155111)
Supplement: S4 Dataset — (TXT) [file pone.0155111.s005.txt]

	Bulk TiO2			OD_620 nm	OD_620 nm	OD_620 nm	OD_620 nm	OD_620 nm	OD_620 nm
#	TiO2 (mg/l)	NOM (mg/l)	R.trifolii 30141 RIF	0	26	28	30	32	34
1	0	40	yes	0.0907	0.2055	0.2285	0.2521	0.2821	0.3183
2	0	40	yes	0.0856	0.2057	0.2292	0.2476	0.2758	0.2865
3	0	40	yes	0.0836	0.1991	0.2253	0.2406	0.2713	0.2894
4	0	40	yes	0.0825	0.1978	0.226	0.2439	0.2754	0.2941
5	0	40	no	0.0746	0.0738	0.0741	0.0737	0.0732	0.0751
6	0	40	no	0.0737	0.0742	0.0743	0.0738	0.0741	0.0734
7	0	40	no	0.0725	0.073	0.073	0.0734	0.0722	0.0723
8	0	40	no	0.0778	0.0778	0.0774	0.0776	0.0772	0.0768
9	1	40	yes	0.0972	0.2052	0.2356	0.254	0.2889	0.3037
10	1	40	yes	0.0934	0.2068	0.2233	0.2439	0.2688	0.2834
11	1	40	yes	0.0918	0.1985	0.2229	0.2449	0.2698	0.2871
12	1	40	yes	0.0887	0.2023	0.2296	0.2501	0.2861	0.288
13	1	40	no	0.0797	0.0803	0.0798	0.079	0.0778	0.0782
14	1	40	no	0.08	0.0794	0.0788	0.0787	0.0779	0.0782
15	1	40	no	0.0791	0.0789	0.0788	0.0792	0.0779	0.0779
16	1	40	no	0.0793	0.0795	0.0801	0.0799	0.0792	0.0796
17	2	40	yes	0.1125	0.2302	0.2476	0.2696	0.2899	0.323
18	2	40	yes	0.1102	0.2222	0.2459	0.2667	0.2912	0.3111
19	2	40	yes	0.1092	0.2149	0.2469	0.2655	0.2819	0.3056
20	2	40	yes	0.1065	0.2116	0.2362	0.2637	0.2751	0.3017
21	2	40	no	0.1003	0.1008	0.1016	0.1003	0.1013	0.1027
22	2	40	no	0.0999	0.0992	0.1008	0.0988	0.1008	0.1
23	2	40	no	0.0983	0.0989	0.0984	0.0978	0.0981	0.0976
24	2	40	no	0.0973	0.0975	0.0969	0.0962	0.0974	0.0962
25	6	40	yes	0.1614	0.2747	0.3085	0.3265	0.3658	0.3686
26	6	40	yes	0.1618	0.2733	0.3042	0.3226	0.3442	0.3607
27	6	40	yes	0.1584	0.2666	0.3005	0.3184	0.342	0.3579
28	6	40	yes	0.1576	0.2685	0.3036	0.3132	0.3602	0.3587
29	6	40	no	0.1478	0.1459	0.1484	0.1455	0.1451	0.1414
30	6	40	no	0.1496	0.1544	0.1518	0.1502	0.1486	0.147
31	6	40	no	0.1482	0.1474	0.1504	0.1503	0.1475	0.1448
32	6	40	no	0.1474	0.1443	0.1427	0.1399	0.1426	0.1378
33	18	40	yes	0.2959	0.3733	0.3987	0.3997	0.427	0.4415
34	18	40	yes	0.2981	0.3917	0.4151	0.4204	0.4361	0.4611
35	18	40	yes	0.2905	0.3701	0.3844	0.3914	0.4166	0.4199
36	18	40	yes	0.2903	0.3763	0.386	0.3924	0.4262	0.4246
37	18	40	no	0.2836	0.2756	0.2796	0.2671	0.2628	0.2559
38	18	40	no	0.2798	0.2732	0.2771	0.2648	0.2765	0.2523
39	18	40	no	0.2779	0.2779	0.2798	0.2661	0.2677	0.257
40	18	40	no	0.2744	0.2625	0.2651	0.253	0.2514	0.2462
41	ZnSO4	40	yes	0.0882	0.0901	0.09	0.0898	0.0901	0.0896
42	ZnSO4	40	yes	0.0814	0.0863	0.0866	0.086	0.0856	0.084
43	ZnSO4	40	yes	0.0785	0.0805	0.0799	0.0787	0.0789	0.0797
44	ZnSO4	40	yes	0.0781	0.0831	0.0825	0.0831	0.0835	0.0831
45	ZnSO4	40	no	0.073	0.0719	0.074	0.0733	0.0731	0.0728
46	ZnSO4	40	no	0.0721	0.072	0.0727	0.073	0.0726	0.0725
47	ZnSO4	40	no	0.0741	0.0742	0.0746	0.0731	0.0735	0.0737
48	ZnSO4	40	no	0.0822	0.0819	0.0819	0.0813	0.0804	0.0808
	E171			OD_620 nm	OD_620 nm	OD_620 nm	OD_620 nm	OD_620 nm	OD_620 nm
#	TiO2 (mg/l)	NOM (mg/l)	R.trifolii 30141 RIF	0	26	28	30	32	34
1	0	40	yes	0.0822	0.1122	0.1194	0.1355	0.1503	0.1655
2	0	40	yes	0.0758	0.1049	0.1137	0.1288	0.1447	0.1668
3	0	40	yes	0.0741	0.1026	0.1096	0.1264	0.1402	0.1571
4	0	40	yes	0.0725	0.1034	0.112	0.127	0.1417	0.1607
5	0	40	no	0.0715	0.0717	0.0714	0.0714	0.0705	0.0705
6	0	40	no	0.0712	0.0703	0.0703	0.0705	0.0717	0.0706
7	0	40	no	0.0695	0.0703	0.0696	0.0693	0.0701	0.0694
8	0	40	no	0.075	0.0758	0.0749	0.0749	0.0744	0.0745
9	1	40	yes	0.0882	0.1191	0.1289	0.1435	0.1575	0.1735
10	1	40	yes	0.0829	0.1119	0.1211	0.1336	0.1523	0.1616
11	1	40	yes	0.0837	0.1133	0.1209	0.1341	0.1505	0.1644
12	1	40	yes	0.0809	0.1116	0.118	0.1326	0.1478	0.1628
13	1	40	no	0.0794	0.079	0.0776	0.0777	0.0787	0.0776
14	1	40	no	0.0759	0.0764	0.0751	0.0752	0.0759	0.0745
15	1	40	no	0.0773	0.0781	0.0769	0.0775	0.0777	0.0773
16	1	40	no	0.0775	0.0783	0.0779	0.078	0.0775	0.0778
17	3	40	yes	0.1047	0.1345	0.1403	0.1567	0.1712	0.1983
18	3	40	yes	0.1042	0.1327	0.1381	0.1538	0.17	0.1798
19	3	40	yes	0.1006	0.1298	0.1352	0.1515	0.1668	0.1766
20	3	40	yes	0.0964	0.124	0.1316	0.1456	0.16	0.1719
21	3	40	no	0.0969	0.0968	0.0951	0.0955	0.0969	0.0946
22	3	40	no	0.0993	0.1008	0.0988	0.0989	0.0999	0.0984
23	3	40	no	0.0984	0.1003	0.0981	0.0974	0.1005	0.0981
24	3	40	no	0.0982	0.0987	0.0976	0.0981	0.099	0.0991
25	8	40	yes	0.149	0.1777	0.1813	0.1977	0.2131	0.2206
26	8	40	yes	0.1493	0.1794	0.1835	0.1961	0.2142	0.2216
27	8	40	yes	0.1538	0.2151	0.1869	0.2011	0.2145	0.2301
28	8	40	yes	0.1472	0.1758	0.1805	0.1919	0.2097	0.2241
29	8	40	no	0.1549	0.1539	0.1533	0.1524	0.1533	0.1551
30	8	40	no	0.1435	0.1444	0.1362	0.1382	0.1397	0.1395
31	8	40	no	0.1525	0.1579	0.1498	0.1526	0.1533	0.153
32	8	40	no	0.143	0.1459	0.14	0.1399	0.1405	0.1402
33	23	40	yes	0.3084	0.3327	0.3222	0.3426	0.3624	0.3577
34	23	40	yes	0.31	0.3502	0.3383	0.3496	0.3636	0.3867
35	23	40	yes	0.3148	0.366	0.3491	0.3574	0.3605	0.3732
36	23	40	yes	0.294	0.3214	0.327	0.3287	0.3346	0.3509
37	23	40	no	0.3154	0.351	0.3111	0.3063	0.3088	0.3122
38	23	40	no	0.3007	0.2994	0.2915	0.2843	0.2787	0.2792
39	23	40	no	0.3111	0.3063	0.291	0.2948	0.2887	0.2904
40	23	40	no	0.2953	0.2979	0.2828	0.2849	0.28	0.2851
41	ZnSO4	40	yes	0.0776	0.0848	0.0846	0.0878	0.0888	0.0919
42	ZnSO4	40	yes	0.071	0.0759	0.0761	0.0761	0.0773	0.0798
43	ZnSO4	40	yes	0.0693	0.0721	0.0726	0.0722	0.0741	0.0736
44	ZnSO4	40	yes	0.0678	0.0732	0.0726	0.0739	0.0768	0.0801
45	ZnSO4	40	no	0.0702	0.0721	0.071	0.0714	0.073	0.0733
46	ZnSO4	40	no	0.0687	0.0706	0.0687	0.068	0.0704	0.0714
47	ZnSO4	40	no	0.0708	0.0723	0.0708	0.0714	0.0721	0.072
48	ZnSO4	40	no	0.0779	0.0798	0.0787	0.0835	0.0791	0.0805
	P25			OD_620 nm	OD_620 nm	OD_620 nm	OD_620 nm	OD_620 nm	OD_620 nm
#	TiO2 (mg/l)	NOM (mg/l)	R.trifolii 30141 RIF	0	26	28	30	32	34
1	0	40	yes	0.0853	0.1466	0.1617	0.1643	0.1901	0.2107
2	0	40	yes	0.0798	0.1431	0.1579	0.1637	0.1855	0.2097
3	0	40	yes	0.0783	0.1381	0.152	0.159	0.1764	0.2001
4	0	40	yes	0.0772	0.1389	0.1546	0.1702	0.1745	0.2027
5	0	40	no	0.0726	0.0727	0.0734	0.0717	0.0723	0.0729
6	0	40	no	0.0731	0.0725	0.0734	0.0732	0.0732	0.0727
7	0	40	no	0.0718	0.0718	0.0725	0.0768	0.0756	0.0723
8	0	40	no	0.0766	0.0765	0.0779	0.0816	0.0773	0.0769
9	1	40	yes	0.0879	0.1438	0.1534	0.1556	0.1845	0.2088
10	1	40	yes	0.0827	0.1395	0.1519	0.1608	0.1811	0.2023
11	1	40	yes	0.0811	0.1394	0.1531	0.1665	0.1899	0.2082
12	1	40	yes	0.0792	0.1365	0.1492	0.1614	0.1804	0.209
13	1	40	no	0.0744	0.0733	0.0733	0.0745	0.0738	0.0739
14	1	40	no	0.0729	0.072	0.0724	0.0773	0.0735	0.0728
15	1	40	no	0.0739	0.0726	0.0727	0.0786	0.0739	0.0728
16	1	40	no	0.0742	0.0734	0.0751	0.0844	0.0741	0.0733
17	3	40	yes	0.0947	0.1475	0.1621	0.1614	0.189	0.21
18	3	40	yes	0.0919	0.1463	0.1639	0.1741	0.1852	0.2046
19	3	40	yes	0.09	0.146	0.1588	0.1649	0.1911	0.2026
20	3	40	yes	0.0881	0.145	0.1584	0.169	0.1857	0.2011
21	3	40	no	0.0853	0.0851	0.0856	0.0862	0.0856	0.0838
22	3	40	no	0.0824	0.0828	0.0832	0.0889	0.0839	0.083
23	3	40	no	0.0825	0.0816	0.0839	0.0907	0.0829	0.0821
24	3	40	no	0.081	0.0813	0.0832	0.0937	0.0818	0.0811
25	8	40	yes	0.113	0.1575	0.1809	0.1694	0.1929	0.2082
26	8	40	yes	0.112	0.1623	0.1756	0.1843	0.2054	0.2151
27	8	40	yes	0.1092	0.1636	0.18	0.1865	0.2079	0.218
28	8	40	yes	0.1069	0.1611	0.1724	0.1863	0.1984	0.2155
29	8	40	no	0.1033	0.1038	0.1054	0.1068	0.1048	0.1039
30	8	40	no	0.1013	0.0997	0.1006	0.1063	0.1003	0.1002
31	8	40	no	0.1039	0.1019	0.1039	0.1123	0.1031	0.1004
32	8	40	no	0.1016	0.1012	0.103	0.1155	0.1024	0.1017
33	23	40	yes	0.1614	0.1971	0.2216	0.217	0.2364	0.2521
34	23	40	yes	0.1499	0.183	0.209	0.2179	0.2213	0.2376
35	23	40	yes	0.1499	0.1913	0.2025	0.2212	0.2392	0.2503
36	23	40	yes	0.1458	0.1814	0.2079	0.2118	0.2273	0.2395
37	23	40	no	0.1352	0.1128	0.1202	0.119	0.1202	0.1209
38	23	40	no	0.1416	0.1316	0.1452	0.1402	0.1389	0.1407
39	23	40	no	0.1496	0.1456	0.148	0.1507	0.1505	0.1504
40	23	40	no	0.1443	0.1352	0.1405	0.1695	0.1386	0.1435
41	ZnSO4	40	yes	0.0821	0.0886	0.089	0.0879	0.0889	0.0893
42	ZnSO4	40	yes	0.0763	0.0852	0.087	0.0841	0.086	0.09
43	ZnSO4	40	yes	0.0717	0.0781	0.0791	0.0783	0.078	0.0786
44	ZnSO4	40	yes	0.0729	0.0821	0.0859	0.0837	0.0845	0.0831
45	ZnSO4	40	no	0.0716	0.0714	0.0717	0.0698	0.0707	0.0717
46	ZnSO4	40	no	0.0738	0.072	0.0696	0.0729	0.0709	0.0732
47	ZnSO4	40	no	0.0789	0.0799	0.0764	0.0764	0.0783	0.0757
48	ZnSO4	40	no	0.092	0.0934	0.0915	0.0924	0.0909	0.095
