# Supplementary material for: Effects of Titanium Dioxide Nanoparticles on Red Clover and Its Rhizobial Symbiont
Source: PLoS One. 2016 May 12;11(5):e0155111. doi: 10.1371/journal.pone.0155111 (PMC4865228; doi:10.1371/journal.pone.0155111)
Supplement: S5 Dataset — (TXT) [file pone.0155111.s006.txt]

	mg/L TiO2 in YMB
P25-4	25.1
P25-3	26.69
P25-2	22.69
P25-1	16.43
E171-1	22.31
E171-2	22.7
E171-3	20.71
E171-4	25.44
bulk TiO2-1	17.61
bulk TiO2-2	19.03
bulk TiO2-3	17.82
bulk TiO2-4	18.63
