# Supplementary material for: Effects of Titanium Dioxide Nanoparticles on Red Clover and Its Rhizobial Symbiont
Source: PLoS One. 2016 May 12;11(5):e0155111. doi: 10.1371/journal.pone.0155111 (PMC4865228; doi:10.1371/journal.pone.0155111)
Supplement: S6 Dataset — (TXT) [file pone.0155111.s007.txt]

NP	Concentration	R. trifolii inoculation	Grown on YMB	Grown on YMB with rifampicin
E171	24	yes	no	na
E171	24	yes	no	na
E171	24	no	no	na
E171	12	yes	no	na
Control	0	yes	no	na
Control	0	yes	no	na
Control	0	no	no	na
Control	0	no	no	na
E171	24	yes	yes	yes
E171	12	yes	yes	yes
Control	0	yes	yes	yes
Control	0	yes	yes	yes
